# Supplementary material for: Development of a Phytomelatonin-Rich Extract from Cultured Plants with Excellent Biochemical and Functional Properties as an Alternative to Synthetic Melatonin
Source: Antioxidants (Basel). 2020 Feb 16;9(2):158. doi: 10.3390/antiox9020158 (PMC7070989; doi:10.3390/antiox9020158)
Supplement: Supplementary file 1 [file antioxidants-09-00158-s001.zip]

Archive with 4 entries (3 files):
- antioxidants-715161-SI/
- antioxidants-715161-SI/Video S1-MEL-5X.avi
- antioxidants-715161-SI/Video S2-Bioriex-10X.avi
- antioxidants-715161-SI/Video S3-Bioriex-10X.avi
